# Supplementary material for: Mathematical Models of Tuberculosis Reactivation and Relapse
Source: Front Microbiol. 2016 May 17;7:669. doi: 10.3389/fmicb.2016.00669 (PMC4869524; doi:10.3389/fmicb.2016.00669)
Supplement: Supplementary file 1 [file DataSheet1.XLSX]

## Sheet: Sheet1
	General population starting at birth				N=	1000												Mines	non-Mining		Assumptions:
	Sensitive			Resistant			Total			Proportion of	Proportion of	Proportion of					S.ARTI	0.25	0.05		ARTI non-mining		0.05
Year	Neg	New Pos	Total pos	Neg	New Pos	Total pos	Neg	New Pos	Total pos	R among Neg	S among Neg	S among Pos					R.ARTI	0.05	0.01		Prop R in population		0.05
0	950	0	0	50	0	0	1000	0	0												Contamination limit:		0.1
1	902.5	47.5	47.5	49.5	0.5	0.5	952	48	48	0.0519958	0.948004	0.989583			Can Neg on entry serve as S ctrls?				no		ARTI ratios
2	857.375	45.125	92.625	49.005	0.495	0.995	906.38	45.62	93.62	0.0540667	0.945933	0.989372			Years in mine to identify Neg as R:				>18		Resistance (S/R)		5
3	814.506	42.8688	135.494	48.515	0.49005	1.48505	863.021	43.3588	136.979	0.0562152	0.943785	0.989159									Mining (M/non-M)		5			R Ratio
4	773.781	40.7253	176.219	48.0298	0.48515	1.9702	821.811	41.2105	178.189	0.0584439	0.941556	0.988943														1.1	0.0951845
5	735.092	38.689	214.908	47.5495	0.480298	2.4505	782.641	39.1693	217.359	0.0607552	0.939245	0.988726														1.5	0.380036
6	698.337	36.7546	251.663	47.074	0.475495	2.92599	745.411	37.2301	254.589	0.0631517	0.936848	0.988507														1.8	0.569795
7	663.42	34.9169	286.58	46.6033	0.47074	3.39673	710.024	35.3876	289.976	0.0656362	0.934364	0.988286														1.9	0.617779
8	630.249	33.171	319.751	46.1372	0.466033	3.86277	676.387	33.6371	323.613	0.0682113	0.931789	0.988064														2	0.65883
9	598.737	31.5125	351.263	45.6759	0.461372	4.32414	644.413	31.9738	355.587	0.0708798	0.92912	0.987839														2.5	0.789814
10	568.8	29.9368	381.2	45.2191	0.456759	4.7809	614.019	30.3936	385.981	0.0736444	0.926356	0.987614														5	0.931387
11	540.36	28.44	409.64	44.7669	0.452191	5.23309	585.127	28.8922	414.873	0.076508	0.923492	0.987386														10	0.961891
12	513.342	27.018	436.658	44.3192	0.447669	5.68076	557.661	27.4657	442.339	0.0794734	0.920527	0.987157
13	487.675	25.6671	462.325	43.8761	0.443192	6.12395	531.551	26.1103	468.449	0.0825434	0.917457	0.986927
14	463.291	24.3837	486.709	43.4373	0.438761	6.56271	506.729	24.8225	493.271	0.085721	0.914279	0.986696
15	440.127	23.1646	509.873	43.0029	0.434373	6.99708	483.13	23.5989	516.87	0.0890091	0.910991	0.986463
16	418.12	22.0063	531.88	42.5729	0.430029	7.42711	460.693	22.4364	539.307	0.0924105	0.90759	0.986228
17	397.214	20.906	552.786	42.1472	0.425729	7.85284	439.361	21.3317	560.639	0.0959282	0.904072	0.985993	Population enters the mines at age 20
18	377.354	19.8607	572.646	41.7257	0.421472	8.27431	419.079	20.2822	580.921	0.0995651	0.900435	0.985757	Sensitive			Resistant			Total			Proportion of	Proportion of	Proportion of	Years in
19	358.486	18.8677	591.514	41.3084	0.417257	8.69157	399.794	19.2849	600.206	0.103324	0.896676	0.985519	Neg	New Pos	Total pos	Neg	New Pos	Total pos	Neg	New Pos	Total pos	R among Neg	S among Neg	S among Pos	mines
20	340.562	17.9243	609.438	40.8953	0.413084	9.10465	381.457	18.3374	618.543	0.107208	0.892792	0.98528	340.562		609.438	40.8953		9.10465	381.457		618.543	0.107208	0.892792	0.98528	0
21	323.534	17.0281	626.466	40.4864	0.408953	9.51361	364.02	17.437	635.98	0.11122	0.88878	0.985041	255.421	85.1404	694.579	38.8506	2.04477	11.1494	294.272	87.1852	705.728	0.132023	0.867977	0.984202	1
22	307.357	16.1767	642.643	40.0815	0.404864	9.91847	347.438	16.5815	652.562	0.115363	0.884637	0.984801	191.566	63.8553	758.434	36.9081	1.94253	13.0919	228.474	65.7978	771.526	0.161542	0.838458	0.983031	2
23	291.989	15.3678	658.011	39.6807	0.400815	10.3193	331.67	15.7687	668.33	0.119639	0.880361	0.98456	143.674	47.8915	806.326	35.0626	1.8454	14.9374	178.737	49.7369	821.263	0.196169	0.803831	0.981812	3
24	277.39	14.5995	672.61	39.2839	0.396807	10.7161	316.673	14.9963	683.327	0.124052	0.875948	0.984318	107.756	35.9186	842.244	33.3095	1.75313	16.6905	141.065	37.6717	858.935	0.236128	0.763872	0.980568	4
25	263.52	13.8695	686.48	38.8911	0.392839	11.1089	302.411	14.2623	697.589	0.128603	0.871397	0.984075	80.8169	26.939	869.183	31.644	1.66548	18.356	112.461	28.6044	887.539	0.281378	0.718622	0.979318	5
26	250.344	13.176	699.656	38.5022	0.388911	11.4978	288.846	13.5649	711.154	0.133296	0.866704	0.983832	60.6127	20.2042	889.387	30.0618	1.5822	19.9382	90.6745	21.7864	909.326	0.331536	0.668464	0.978074	6
27	237.827	12.5172	712.173	38.1171	0.385022	11.8829	275.944	12.9022	724.056	0.138134	0.861866	0.983588	45.4595	15.1532	904.541	28.5587	1.50309	21.4413	74.0182	16.6563	925.982	0.385834	0.614166	0.976845	7
28	225.936	11.8913	724.064	37.736	0.381171	12.264	263.672	12.2725	736.328	0.143117	0.856883	0.983344	34.0946	11.3649	915.905	27.1308	1.42794	22.8692	61.2254	12.7928	938.775	0.44313	0.55687	0.975639	8
29	214.639	11.2968	735.361	37.3586	0.37736	12.6414	251.997	11.6741	748.003	0.14825	0.85175	0.9831	25.571	8.52365	924.429	25.7743	1.35654	24.2257	51.3452	9.88019	948.655	0.50198	0.49802	0.974463	9
30	203.907	10.7319	746.093	36.985	0.373586	13.015	240.892	11.1055	759.108	0.153534	0.846466	0.982855	19.1782	6.39274	930.822	24.4856	1.28871	25.5144	43.6638	7.68145	956.336	0.560775	0.439225	0.973321	10
31	193.711	10.1953	756.289	36.6152	0.36985	13.3848	230.327	10.5652	769.673	0.158971	0.841029	0.98261	14.3837	4.79456	935.616	23.2613	1.22428	26.7387	37.6449	6.01883	962.355	0.617912	0.382088	0.972215	11
32	184.026	9.68557	765.974	36.249	0.366152	13.751	220.275	10.0517	779.725	0.164563	0.835437	0.982364	10.7877	3.59592	939.212	22.0982	1.16306	27.9018	32.886	4.75898	967.114	0.671965	0.328035	0.971149	12
33	174.825	9.2013	775.175	35.8865	0.36249	14.1135	210.711	9.56379	789.289	0.170311	0.829689	0.982119	8.09081	2.69694	941.909	20.9933	1.10491	29.0067	29.0841	3.80185	970.916	0.721813	0.278187	0.970124	13
34	166.083	8.74123	783.917	35.5277	0.358865	14.4723	201.611	9.1001	798.389	0.176219	0.823781	0.981873	6.06811	2.0227	943.932	19.9436	1.04967	30.0564	26.0117	3.07237	973.988	0.766717	0.233283	0.969141	14
35	157.779	8.30417	792.221	35.1724	0.355277	14.8276	192.952	8.65945	807.048	0.182286	0.817714	0.981627	4.55108	1.51703	945.449	18.9465	0.997182	31.0535	23.4975	2.51421	976.502	0.806317	0.193683	0.968199	15
36	149.89	7.88896	800.11	34.8207	0.351724	15.1793	184.711	8.24068	815.289	0.188514	0.811486	0.981382	3.41331	1.13777	946.587	17.9991	0.947323	32.0009	21.4124	2.08509	978.588	0.840592	0.159408	0.967299	16
37	142.396	7.49451	807.604	34.4725	0.348207	15.5275	176.868	7.84272	823.132	0.194905	0.805095	0.981136	2.55998	0.853328	947.44	17.0992	0.899957	32.9008	19.6592	1.75328	980.341	0.869782	0.130218	0.966439	17
38	135.276	7.11979	814.724	34.1277	0.344725	15.8723	169.404	7.46451	830.596	0.201458	0.798542	0.980891	1.91999	0.639996	948.08	16.2442	0.854959	33.7558	18.1642	1.49495	981.836	0.894298	0.105702	0.96562	18
39	128.512	6.7638	821.488	33.7865	0.341277	16.2135	162.299	7.10508	837.701	0.208175	0.791825	0.980645	1.43999	0.479997	948.56	15.432	0.812211	34.568	16.872	1.29221	983.128	0.914652	0.085348	0.964839	19
40	122.087	6.42561	827.913	33.4486	0.337865	16.5514	155.535	6.76347	844.465	0.215055	0.784945	0.9804	1.07999	0.359998	948.92	14.6604	0.7716	35.3396	15.7404	1.1316	984.26	0.931387	0.0686128	0.964095	20

## Sheet: Sheet2
	infection events					P		0.05	0.95																						infection events					P		0.25	0.75
	none	new	total	none	new	total	none	new	total	none	new	total	none	new	total	none	new	total	none	new	total	none	new	total	none	new	total	none	new	total	none	new	total	none	new	total	none	new	total	none	new	total	none	new	total	none	new	total	none
Year	1			2				3			4			5			6			7			8			9			10		1			2				3			4			5			6
0	100	0	0	0	0	0	0	0	0	0	0	0	0	0	0	0	0	0	0	0	0	0	0	0	0	0	0	0	0	0
1	95	5	5	0	0	0	0	0	0	0	0	0	0	0	0	0	0	0	0	0	0	0	0	0	0	0	0	0	0	0
2	90.25	4.75	9.5	4.75	0.25	0.25	0	0	0	0	0	0	0	0	0	0	0	0	0	0	0	0	0	0	0	0	0	0	0	0
3	85.7375	4.5125	13.5375	9.025	0.475	0.7125	0.2375	0.0125	0.0125	0	0	0	0	0	0	0	0	0	0	0	0	0	0	0	0	0	0	0	0	0
4	81.4506	4.28688	17.1475	12.8606	0.676875	1.35375	0.676875	0.035625	0.0475	0.011875	0.000625	0.000625	0	0	0	0	0	0	0	0	0	0	0	0	0	0	0	0	0	0
5	77.3781	4.07253	20.3627	16.2901	0.857375	2.14344	1.28606	0.0676875	0.112813	0.045125	0.002375	0.00296875	0.00059375	3.125e-05	3.125e-05	0	0	0	0	0	0	0	0	0	0	0	0	0	0	0
6	73.5092	3.8689	23.2134	19.3445	1.01813	3.0544	2.03627	0.107172	0.214344	0.107172	0.00564063	0.00846094	0.00282031	0.000148438	0.000178125	2.96875e-05	1.5625e-06	1.5625e-06	0	0	0	0	0	0	0	0	0	0	0	0
7	69.8337	3.67546	25.7282	22.0528	1.16067	4.06235	2.90168	0.15272	0.356346	0.203627	0.0107172	0.0187551	0.00803789	0.000423047	0.000592266	0.000169219	8.90625e-06	1.03906e-05	1.48438e-06	7.8125e-08	7.8125e-08	0	0	0	0	0	0	0	0	0
8	66.342	3.49169	27.9335	24.4418	1.28641	5.14564	3.85923	0.203117	0.541647	0.338529	0.0178173	0.0356346	0.0178173	0.000937754	0.00150041	0.000562652	2.96133e-05	3.94844e-05	9.87109e-06	5.19531e-07	5.9375e-07	7.42188e-08	3.90625e-09	3.90625e-09	0	0	0	0	0	0
9	63.0249	3.3171	29.8539	26.5368	1.39667	6.28504	4.88836	0.257282	0.771846	0.514564	0.0270823	0.0609352	0.0338529	0.00178173	0.00320712	0.00142539	7.50203e-05	0.00011253	3.75102e-05	1.97422e-06	2.53828e-06	5.64063e-07	2.96875e-08	3.33984e-08	3.71094e-09	1.95313e-10	1.95313e-10	0	0	0
10	59.8737	3.15125	31.5125	28.3612	1.4927	7.46348	5.97078	0.314252	1.04751	0.733254	0.0385923	0.0964808	0.0578885	0.00304676	0.00609352	0.00304676	0.000160356	0.00026726	0.000106904	5.62652e-06	8.03789e-06	2.41137e-06	1.26914e-07	1.58643e-07	3.17285e-08	1.66992e-09	1.85547e-09	1.85547e-10	9.76563e-12	9.76563e-12
11	56.88	2.99368	32.9305	29.9368	1.57562	8.66593	7.09031	0.373174	1.3683	0.995131	0.0523753	0.144032	0.0916568	0.00482404	0.0106129	0.00578885	0.000304676	0.000558573	0.000253897	1.3363e-05	2.0999e-05	7.636e-06	4.01895e-07	5.52605e-07	1.5071e-07	7.93213e-09	9.69482e-09	1.7627e-09	9.27734e-11	1.02539e-10
12	54.036	2.844	34.128	31.284	1.64653	9.87916	8.23263	0.433296	1.73319	1.29989	0.0684152	0.205246	0.13683	0.0072016	0.0172838	0.0100822	0.000530644	0.00106129	0.000530644	2.79287e-05	4.78777e-05	1.9949e-05	1.04995e-06	1.57492e-06	5.24975e-07	2.76302e-08	3.68403e-08	9.21008e-09	4.84741e-10	5.8728e-10
13	51.3342	2.7018	35.1234	32.4216	1.7064	11.0916	9.3852	0.493958	2.14048	1.64653	0.0866593	0.281643	0.194983	0.0102623	0.0266819	0.0164197	0.000864192	0.00187242	0.00100822	5.30644e-05	9.85483e-05	4.54838e-05	2.39388e-06	3.89006e-06	1.49618e-06	7.87462e-08	1.13745e-07	3.49983e-08	1.84202e-09	2.4293e-09
14	48.7675	2.56671	35.9339	33.3672	1.75617	12.2932	10.537	0.55458	2.58804	2.03346	0.107024	0.374585	0.267561	0.0140821	0.03943	0.0253478	0.0013341	0.00311289	0.0017788	9.36208e-05	0.000187242	9.36208e-05	4.92741e-06	8.62297e-06	3.69556e-06	1.94503e-07	3.0256e-07	1.08057e-07	5.68723e-09	8.11652e-09
15	46.3291	2.43837	36.5756	34.1372	1.7967	13.4752	11.6785	0.61466	3.0733	2.45864	0.129402	0.485258	0.355856	0.0187292	0.0561877	0.0374585	0.0019715	0.00492875	0.00295725	0.000155645	0.000333524	0.00017788	9.36208e-06	1.75539e-05	8.19182e-06	4.31149e-07	7.18581e-07	2.87432e-07	1.5128e-08	2.32445e-08
16	44.0127	2.31646	37.0633	34.7468	1.82878	14.6302	12.8015	0.673761	3.59339	2.91963	0.153665	0.61466	0.460995	0.0242629	0.0776412	0.0533783	0.00280939	0.0074917	0.00468231	0.000246437	0.000563285	0.000316848	1.66762e-05	3.33524e-05	1.66762e-05	8.77695e-07	1.56035e-06	6.82652e-07	3.59291e-08	5.91736e-08
17	41.812	2.20063	37.4108	35.2101	1.85316	15.7519	13.8987	0.731512	4.14524	3.41372	0.17967	0.763596	0.583927	0.030733	0.104492	0.0737592	0.00388206	0.0109992	0.00711711	0.000374585	0.000909706	0.000535121	2.81643e-05	5.98491e-05	3.16848e-05	1.66762e-06	3.14995e-06	1.48233e-06	7.80174e-08	1.37191e-07
18	39.7214	2.0906	37.6308	35.5402	1.87054	16.8348	14.9643	0.787595	4.72557	3.93798	0.207262	0.932678	0.725417	0.0381798	0.137447	0.0992675	0.00522461	0.0156738	0.0104492	0.000549959	0.00141418	0.000864221	4.54853e-05	0.000102342	5.68566e-05	2.99245e-06	5.98491e-06	2.99245e-06	1.57498e-07	2.94689e-07
19	37.7354	1.98607	37.7354	35.7493	1.88154	17.8746	15.9931	0.841742	5.33103	4.48929	0.236279	1.12232	0.886044	0.0466339	0.177209	0.130575	0.00687237	0.0217625	0.0148901	0.000783691	0.00212716	0.00134347	7.0709e-05	0.000167934	9.72248e-05	5.1171e-06	1.08028e-05	5.68566e-06	2.99245e-07	5.93934e-07
20	35.8486	1.88677	37.7354	35.8486	1.88677	18.8677	16.9809	0.893732	5.95821	5.06448	0.266552	1.33276	1.06621	0.0561162	0.224465	0.168348	0.00886044	0.0295348	0.0206744	0.00108812	0.00310893	0.0020208	0.000106358	0.000265895	0.000159537	8.39669e-06	1.86593e-05	1.02626e-05	5.40138e-07	1.13407e-06	35.8486	1.88677	37.7354	35.8486	1.88677	18.8677	16.9809	0.893732	5.95821	5.06448	0.266552	1.33276	1.06621	0.0561162	0.224465	0.168348	0.00886044	0.0295348	0.0206744
21	34.0562	1.79243	37.641	35.8486	1.88677	19.8111	17.9243	0.943384	6.60369	5.6603	0.297911	1.56403	1.26612	0.0666379	0.279879	0.213241	0.0112232	0.0392813	0.0280581	0.00147674	0.00443022	0.00295348	0.000155446	0.000408047	0.0002526	1.32948e-05	3.10211e-05	1.77263e-05	9.32965e-07	2.06704e-06	26.8864	8.96215	37.2637	28.3015	9.43384	23.5846	14.1508	4.71692	9.18558	4.46866	1.48955	2.48912	0.999569	0.33319	0.501538	0.168348	0.0561162	0.0782673	0.0221511
22	32.3534	1.70281	37.4618	35.759	1.88205	20.7026	18.8205	0.990553	7.26406	6.2735	0.330184	1.81601	1.48583	0.0782016	0.344087	0.265885	0.013994	0.0513112	0.0373172	0.00196407	0.00617278	0.00420871	0.000221511	0.000609156	0.000387644	2.04023e-05	4.98724e-05	2.947e-05	1.55106e-06	3.61809e-06	20.1648	6.72161	34.6694	27.9478	9.31592	27.0044	17.6885	5.89615	12.7853	6.88919	2.2964	4.16324	1.86684	0.622281	0.998434	0.376154	0.125385	0.184085	0.0587004
23	30.7357	1.61767	37.2064	35.5887	1.87309	21.5405	19.6674	1.03513	7.93598	6.90085	0.363203	2.08842	1.72521	0.0908007	0.417683	0.326883	0.0172043	0.06595	0.0487456	0.00256556	0.0084297	0.00586414	0.000308639	0.000887337	0.000578698	3.04578e-05	7.78365e-05	4.73788e-05	2.49362e-06	6.11171e-06	15.1236	5.04121	31.0432	26.002	8.66734	28.9206	20.2533	6.75109	16.3401	9.589	3.19633	6.31876	3.12243	1.04081	1.78963	0.748826	0.249609	0.387672	0.138064
24	29.1989	1.53678	36.8828	35.346	1.86032	22.3238	20.4635	1.07703	8.61621	7.53918	0.396799	2.38079	1.984	0.104421	0.50122	0.396799	0.0208842	0.0835367	0.0626525	0.0032975	0.0113057	0.00800821	0.000421485	0.00126445	0.00084297	4.43668e-05	0.000118312	7.39447e-05	3.89183e-06	1.00035e-05	11.3427	3.78091	27.0633	23.2824	7.76081	29.4513	21.6905	7.23015	19.4852	12.2551	4.08502	8.82409	4.73907	1.57969	2.92192	1.34223	0.447409	0.738163	0.290754
25	27.739	1.45995	36.4986	35.0387	1.84414	23.0518	21.2076	1.11619	9.30159	8.1854	0.43081	2.69257	2.26175	0.11904	0.595199	0.476159	0.025061	0.104421	0.0793598	0.00417683	0.0149173	0.0107404	0.000565286	0.00176652	0.00120123	6.32227e-05	0.000175619	0.000112396	5.91558e-06	1.59191e-05	8.50704	2.83568	23.1332	20.2975	6.76583	28.8543	22.0885	7.36282	21.9767	14.6139	4.87131	11.4894	6.61807	2.20602	4.39746	2.19144	0.730479	1.2841	0.553622
26	26.352	1.38695	36.0606	34.6737	1.82493	23.7241	21.8992	1.15259	9.9891	8.83651	0.465079	3.02302	2.55794	0.134628	0.700067	0.565439	0.0297599	0.12896	0.0991998	0.00522104	0.0193924	0.0141714	0.000745863	0.00242405	0.00167819	8.83259e-05	0.000255164	0.000166838	8.78094e-06	2.47001e-05	6.38028	2.12676	19.4766	17.3499	5.78329	27.424	21.6407	7.21357	23.6961	16.4826	5.49418	14.1112	8.61703	2.87234	6.17044	3.2981	1.09937	2.06244	0.963076
27	25.0344	1.3176	35.5752	34.2576	1.80303	24.3409	22.5379	1.18621	10.6758	9.48964	0.499455	3.37132	2.87187	0.151151	0.816214	0.665064	0.0350033	0.157515	0.122512	0.00644799	0.0248708	0.0184228	0.000969622	0.00327247	0.00230285	0.000121203	0.000363608	0.000242405	1.27582e-05	3.74582e-05	4.78521	1.59507	16.2026	14.6075	4.86916	25.4372	20.568	6.856	24.6281	17.7721	5.92403	16.5074	10.5834	3.5278	8.15563	4.62783	1.54261	3.08944	1.54683
28	23.7827	1.25172	35.0482	33.7965	1.77876	24.9026	23.1239	1.21705	11.3591	10.1421	0.533792	3.73655	3.20275	0.168566	0.94397	0.775404	0.0408107	0.19045	0.149639	0.00787575	0.031503	0.0236273	0.00124354	0.00435239	0.00310885	0.000163624	0.000509051	0.000345428	1.81804e-05	5.56386e-05	3.58891	1.1963	13.3482	12.1519	4.05064	23.1285	19.0779	6.35929	24.8304	18.4711	6.15702	18.5376	12.3806	4.12686	10.2436	6.11673	2.03891	4.35599	2.31708
29	22.5936	1.18913	34.4849	33.2958	1.75241	25.4099	23.6575	1.24513	12.0363	10.7911	0.567955	4.11767	3.54972	0.186827	1.0836	0.896771	0.0471985	0.228126	0.180928	0.0095225	0.0394504	0.0299279	0.00157515	0.00570992	0.00413477	0.00021762	0.000701218	0.000483599	2.54526e-05	8.10912e-05	2.69168	0.897227	10.9084	10.0112	3.33705	20.6834	17.3464	5.78213	24.4049	18.6228	6.20759	20.1108	13.9032	4.6344	12.3171	7.68269	2.5609	5.82789	3.26699
30	21.4639	1.12968	33.8903	32.7607	1.72424	25.8637	24.1394	1.2705	12.705	11.4345	0.601814	4.51361	3.91179	0.205884	1.2353	1.02942	0.0541799	0.2709	0.21672	0.0114063	0.0488841	0.0374778	0.00197252	0.00739694	0.00542443	0.000285496	0.000951654	0.000666157	3.50609e-05	0.000116152	2.01876	0.67292	8.85421	8.18129	2.7271	18.2397	15.5126	5.17086	23.4745	18.3037	6.10122	21.1843	15.0831	5.0277	14.2655	9.23782	3.07927	7.45019	4.37092
31	20.3907	1.07319	33.269	32.1958	1.69452	26.265	24.5705	1.29318	13.3629	12.0697	0.635248	4.92317	4.28792	0.22568	1.39922	1.17354	0.0617651	0.31912	0.257355	0.013545	0.0599849	0.0464399	0.00244421	0.0094713	0.0070271	0.000369847	0.00127392	0.000904071	4.75827e-05	0.000163735	1.51407	0.50469	7.14535	6.64066	2.21355	15.8933	13.6798	4.55992	22.1658	17.6059	5.86863	21.7569	15.8882	5.29608	15.9952	10.6991	3.56638	9.15402	5.58764
32	19.3711	1.01953	32.6251	31.6056	1.66345	26.6152	24.9518	1.31325	14.008	12.6948	0.668145	5.34516	4.67701	0.246159	1.57542	1.32926	0.0699609	0.373125	0.303164	0.015956	0.0729417	0.0569857	0.00299925	0.011997	0.00899774	0.000473565	0.00168379	0.00121022	6.36959e-05	0.000227431	1.13555	0.378518	5.73753	5.35901	1.78634	13.7063	11.92	3.97333	20.5977	16.6244	5.54145	21.8591	16.3177	5.43922	17.4356	11.9964	3.9988	10.8643	6.86552
33	18.4026	0.968557	31.9624	30.9938	1.63125	26.9157	25.2844	1.33076	14.6384	13.3076	0.7004	5.7783	5.0779	0.267258	1.7639	1.49664	0.0787708	0.433239	0.354468	0.0186562	0.0879508	0.0692946	0.00364708	0.0150442	0.0113971	0.000599849	0.00219945	0.0015996	8.41894e-05	0.00031162	0.851664	0.283888	4.58703	4.30315	1.43438	11.7141	10.2797	3.42658	18.8748	15.4483	5.14942	21.5438	16.3943	5.46478	18.5415	13.0767	4.35891	12.5071	8.14824
34	17.4825	0.92013	31.2844	30.3643	1.59812	27.168	25.5699	1.34579	15.2522	13.9064	0.731918	6.2213	5.48939	0.288915	1.96462	1.67571	0.0881951	0.499772	0.411577	0.021662	0.105215	0.0835533	0.00439754	0.0186895	0.014292	0.000752211	0.00284169	0.00208947	0.000109972	0.000421592	0.638748	0.212916	3.65319	3.44028	1.14676	9.93235	8.78559	2.92853	17.0847	14.1561	4.71871	20.8765	16.1578	5.38594	19.2921	13.9061	4.63538	14.0157	9.38036
35	16.6083	0.874123	30.5943	29.7202	1.56422	27.3739	25.8096	1.3584	15.848	14.4896	0.762612	6.67285	5.91024	0.311065	2.17746	1.86639	0.0982311	0.573015	0.474784	0.0249886	0.124943	0.0999545	0.00526076	0.0230158	0.0177551	0.000934477	0.00363408	0.0026996	0.000142084	0.000563677	0.479061	0.159687	2.89958	2.73989	0.913298	8.36256	7.44926	2.48309	15.2966	12.8135	4.27117	19.9286	15.6574	5.21913	19.6882	14.469	4.82302	15.3348	10.5118
36	15.7779	0.830417	29.895	29.0646	1.52972	27.5349	26.0052	1.36869	16.4243	15.0556	0.792401	7.13161	6.33921	0.333643	2.40223	2.06858	0.108873	0.653237	0.544364	0.0286507	0.147347	0.118696	0.00624715	0.0281122	0.021865	0.00115079	0.00460317	0.00345238	0.000181704	0.000745381	0.359296	0.119765	2.29445	2.17469	0.724895	6.99682	6.27192	2.09064	13.5631	11.4724	3.82415	18.7706	14.9464	4.98214	19.7483	14.7661	4.92205	16.4232	11.5011
37	14.989	0.788896	29.1892	28.4003	1.49475	27.6529	26.1581	1.37674	16.9798	15.6031	0.821216	7.59624	6.77503	0.35658	2.6387	2.28211	0.120111	0.740686	0.620575	0.0326618	0.172641	0.139979	0.00736733	0.0340739	0.0267066	0.00140561	0.00577862	0.00437301	0.000230158	0.000975539	0.269472	0.089824	1.81066	1.72084	0.573613	5.82122	5.24761	1.7492	11.9215	10.1723	3.39077	17.4687	14.0779	4.69264	19.5039	14.8112	4.93707	17.2544	12.3174
38	14.2396	0.749451	28.4791	27.7297	1.45946	27.7297	26.2702	1.38264	17.5135	16.1308	0.848992	8.06542	7.21643	0.379812	2.88657	2.50676	0.131935	0.835587	0.703652	0.0370343	0.201043	0.164009	0.00863206	0.0410023	0.0323702	0.0017037	0.00719338	0.00548969	0.000288931	0.00126447	0.202104	0.067368	1.42536	1.358	0.452666	4.81858	4.36592	1.45531	10.3964	8.94114	2.98038	16.0819	13.1015	4.36717	18.9951	14.6279	4.87596	17.8168	12.9408
39	13.5276	0.711979	27.7672	27.0552	1.42396	27.7672	26.3432	1.38648	18.0243	16.6378	0.875675	8.53783	7.66215	0.403271	3.14552	2.74224	0.144329	0.938136	0.793808	0.0417793	0.232771	0.190991	0.0100522	0.0490043	0.0389522	0.00205011	0.00888383	0.00683371	0.000359669	0.00162414	0.151578	0.050526	1.11955	1.06902	0.356341	3.97028	3.61394	1.20465	9.00198	7.79733	2.59911	14.6605	12.0614	4.02048	18.2668	14.2463	4.74877	18.1114	13.3626
40	12.8512	0.67638	27.0552	26.3788	1.38836	27.7672	26.3788	1.38836	18.5114	17.1231	0.901215	9.01215	8.11094	0.426891	3.41513	2.98824	0.157276	1.04851	0.891229	0.0469068	0.268039	0.221132	0.0116385	0.0581927	0.0465541	0.00245022	0.0108899	0.00843964	0.000444191	0.00206833	0.113683	0.0378945	0.877557	0.839662	0.279887	3.2576	2.97771	0.99257	7.74405	6.75148	2.25049	13.2459	10.9954	3.66513	17.3652	13.7001	4.56669	18.1502	13.5835
total	100																														100
[truncated: 26 more columns]
